# Supplementary material for: Age of Diagnosis, Fidelity and Acceptability of an Early Diagnosis Clinic for Cerebral Palsy: A Single Site Implementation Study
Source: Brain Sci. 2021 Aug 16;11(8):1074. doi: 10.3390/brainsci11081074 (PMC8391606; doi:10.3390/brainsci11081074)
Supplement: Supplementary file 1 [file brainsci-11-01074-s001.zip]

Archive with 1 entries (1 files):
- brainsci-1303025 Table Supple.pdf
